# Supplementary material for: Antibody escape drives emergence of diverse spike haplotypes resembling variants of concern in persistent SARS-CoV-2 infections
Source: Cell Rep Med. 2026 Feb 2;7(2):102587. doi: 10.1016/j.xcrm.2026.102587 (PMC12923952; doi:10.1016/j.xcrm.2026.102587)
Supplement: Table S2. Supplemental Database (spreadsheet), related to Table 1, Figure 1, and Figure 3 — (1) Line list of all samples processed. (2) List of VOC mutations. (3) List of mutations found in spike haplotypes for each patient. (4) Synonymous and non-synonymous rates in each haplotype. [file mmc2.xlsx]

## Sheet: Data S1 - Index
Table S2. Supplemental Database related to Table 1, Figure 1 and Figure 3
Supplementary Material 1	Linelist of samples processed
Supplementary Material 2	List of VOC mutations
Supplementary Material 3	List of mutations found in spike haplotypes for each patient
Supplementary Material 4	Synonymous and non-synonymous rates in each haplotype

## Sheet: Supplementary Material 1
category	Initials	AnonID	Q30 full spike reads_redo	0.05	QC	lineage	5% Haplotypes	5%Frameshifts	5% Haplotypes with N	Ct	Symptom onset	First swab date	Sample date	Days	Sample name
chronic	FU	0	230	11.5	PASS	B.1	7	0	1	13	2020-04-17		2021-09-04	505	2025BC01
chronic	FU	0	2149	107.45	PASS	B.1	4	0	1	17	2020-04-17		2021-03-12	329	1140BC08
chronic	EM	0	943	47.15	PASS	BA.2	1	0	0	12		2022-01-26	2022-01-27	1	240111LSBC09
chronic	EM	0	1053	52.65	PASS	BA.2	1	0	0	15		2022-01-26	2022-02-05	10	240111LSBC08
chronic	EM	0	1042	52.1	PASS	BA.2	1	0	0	15		2022-01-26	2022-02-10	15	240111LSBC12
chronic	EM	0	2509	125.45	PASS	BA.2	1	0	0	22		2022-01-26	2022-03-04	37	240111LSBC14
chronic	EM	0	1656	82.8	PASS	BA.2	3	0	0	19		2022-01-26	2022-03-10	43	240111LSBC06
chronic	EM	0	1570	78.5	PASS	BA.2	2	0	0	21		2022-01-26	2022-03-23	56	240111LSBC07
chronic	TM		0		FALSE					24			2022-04-25		0
chronic	NP	0	682	34.1	PASS	AY.4.1	4	0	0	14	2021-12-01		2022-03-24	113	240110LSBC10
chronic	NP	0	1317	65.85	PASS	AY.4.1	2	0	0	16	2021-12-01		2022-03-28	117	240110LSBC13
chronic	NP	0	665	33.25	PASS	AY.4	4	0	0	15	2021-12-01		2022-04-11	131	240110LSBC15
chronic	HC	0	1944	97.2	PASS	BA.5.2	5	0	0	9	2022-09-27		2022-11-11	45	241015LS1BC16
chronic	KKY	0	2972	148.6	PASS	B.1.1.7	2	0	0	NA	2021-01-09		2021-02-26	48	241015LS1BC09
chronic	KKY	0	2723	136.15	PASS	B.1.1.7	4	0	0	NA	2021-01-09		2021-02-16	38	241015LS1BC12
chronic	KKY	0	3713	185.65	PASS	B.1.1.7	1	0	0	22	2021-01-09		2021-02-24	46	241015LS1BC14
chronic	OE	0	2577	128.85	PASS	B.1.1.7	1	0	0	19	2021-01-03		2021-02-20	48	241015LS1BC03
chronic	OE	0	3515	175.75	PASS	B.1.1.7	5	0	0	16	2021-01-03		2021-03-08	64	241015LS1BC05
chronic	OE	0	3092	154.6	PASS	B.1.1.7	3	0	0	15	2021-01-03		2021-02-11	39	241015LS1BC08
chronic	OE	0	2939	146.95	PASS	B.1.1.7	1	1	0	18	2021-01-03		2021-03-15	71	241015LS1BC10
chronic	OE	0	1000	50	PASS	B.1.1.7	5	0	0	10	2021-01-03		2021-03-13	69	241015LS1BC15
chronic	PD	0	4605	230.25	PASS	B.1.1.7	2	0	0	15	2021-01-10		2021-03-04	53	241015LS1BC11
chronic	PD	0	5185	259.25	PASS	B.1.1.7	2	0	0	20	2021-01-10		2021-01-21	11	241015LS1BC13
chronic	TB	0	3968	198.4	PASS	B.1.258	5	0	0	20	2020-09-22		2020-10-31	39	241015LS1BC06
chronic	TB	0	3035	151.75	PASS	B.1.258	3	0	0	25	2020-09-22		2020-10-27	35	241015LS1BC07
chronic	HC	0	2785	139.25	PASS	BA.5.2	3	0	0	NA	2022-09-27		2022-11-17	51	241015LS2BC20
chronic	HC	0	2422	121.1	PASS	BA.5.2	3	0	1	24	2022-09-27		2022-11-25	59	241015LS2BC23
chronic	KKY	0	4164	208.2	PASS	B.1.1.7	1	0	0	28	2021-01-09		2021-01-25	16	241015LS2BC19
chronic	LKS	0	3157	157.85	PASS	BQ.1.1	1	1	1	26	2022-10-29		2022-11-15	17	241015LS2BC21
chronic	LKS	0	3842	192.1	PASS	BQ.1.1	3	1	0	22	2022-10-29		2022-11-27	29	241015LS2BC22
chronic	LKS	0	1431	71.55	PASS	BQ.1.1	2	0	0	14	2022-10-29		2022-12-01	33	241015LS2BC03
chronic	LKS	0	2580	129	PASS	BQ.1.1	2	0	0	18	2022-10-29		2022-12-10	42	241015LS2BC05
chronic	LKS	0	2059	102.95	PASS	BQ.1.1	1	0	0	25	2022-10-29		2022-11-21	23	241015LS2BC07
chronic	LKS	0	1369	68.45	PASS	BQ.1.1	1	0	0	15	2022-10-29		2022-11-24	26	241015LS2BC09
chronic	MS	0	1668	83.4	PASS	BA.2	1	0	0	16	2022-03-21		2022-11-13	237	241015LS2BC06
chronic	OE	0	5199	259.95	PASS	B.1.1.7	1	0	0	19	2021-01-03		2021-01-15	12	241015LS2BC17
chronic	OE	0	2093	104.65	PASS	B.1.1.7	1	0	0	19	2021-01-03		2021-01-26	23	241015LS2BC08
chronic	BO	0	2352	117.6	PASS	B.1.2	1	0	0	23	2020-04-06		2020-04-23	17	241016LSBC03
chronic	BO	0	5062	253.1	PASS	B.1.2	2	0	2	27	2020-04-06		2020-05-09	33	241016LSBC04
chronic	BO	0	5711	285.55	PASS	B.1.2	1	0	0	26	2020-04-06		2020-04-27	21	241016LSBC09
chronic	BO	0	5136	256.8	PASS	B.1.2	1	0	0	22	2020-04-06		2020-04-17	11	241016LSBC12
chronic	CH-1	#N/A	5095	254.75	PASS	B.1.2	1	0	0	19	2020-03-28		2020-04-08	11	241016LSBC05
chronic	CH-1	#N/A	8324	416.2	PASS	B.1.2	4	0	0	26	2020-03-28		2020-04-04	7	241016LSBC11
chronic	CH-2	#N/A	4096	204.8	PASS	B.1.177.18	1	0	0	NA	2020-12-16		2021-01-16	31	241016LSBC06
chronic	CH-2	#N/A	3757	187.85	PASS	B.1.177.18	1	0	0	NA	2020-12-16		2020-12-16	0	241016LSBC07
chronic	CH-2	#N/A	5511	275.55	PASS	B.1.177.18	2	0	0	NA	2020-12-16		2021-01-06	21	241016LSBC15
acute			1133	56.65	PASS	XBB.1.16.6	1	0	0	8	2023-09-07	NK	2023-09-09	2	231018LSBC14
chronic	OE	0	8215	410.75	PASS	B.1.1.7	2	0	0	15	2021-01-03		2021-03-02	58	241016LSBC14
chronic	PD	0	4476	223.8	PASS	B.1.1.7	1	0	0	NA	2021-01-10		2021-03-02	51	241016LSBC10
acute			656	32.8	PASS	EG.5.1.1	1	0	0	11	2023-09-23	2023-09-23	2023-09-26	3	231018LSBC16
acute			12		FALSE					29.8	NK	2023-03-21	2023-03-22	1	0
acute			6786	339.3	PASS	HK.3	1	0	0	11	2023-10-28		2023-10-28	0	231102LSBC10
acute			31		FALSE					27	2023-04-07		2023-04-07	0	0
acute			4912	245.6	PASS	B.1.1.7	1	0	0	11	2020-11-20		2020-11-23	3	231119LS1BC12
acute			3593	179.65	PASS	HV.1	1	0	0	11.2	2023-10-28		2023-10-28	0	231102LSBC12
acute			fail		FALSE					19	NK	2023-09-22	2023-09-24	2	0
acute			2		FALSE					21	2023-09-16		2023-09-24	8	0
acute			260	13	PASS	XBB.1.16.11	1	0	0	12	2023-09-13		2023-09-15	2	231018LSBC17
acute			1220	61	PASS	XBB.1.16.15	1	0	0	12	2023-08-27		2023-08-31	4	231018LSBC18
acute			917	45.85	PASS	B.1.1.7	1	0	0	12	2020-12-13		2020-12-18	5	231119LS2BC09
acute			6118	305.9	PASS	HV.1	1	0	0	12.3	2023-10-09		2023-10-30	21	231102LSBC17
acute			496	24.8	PASS	XBB.1.5	1	0	0	13	NK	2023-05-26	2023-05-26	0	231018LSBC09
acute			331	16.55	PASS	FL.1.5.1	1	0	0	13	2023-08-29		2023-09-02	4	231018LSBC22
acute			2357	117.85	PASS	B.1.177	1	0	0	13	2020-12-26		2020-12-27	1	231119LS2BC08
acute			7624	381.2	PASS	B.1.177.54	1	0	0	13	2020-12-08		2020-12-15	7	231119LS2BC14
acute			5241	262.05	PASS	EG.5.1.6	1	0	0	13.1	2023-10-24		2023-10-30	6	231102LSBC13
acute			fail		FALSE					15	NK		2023-10-30	NK	0
acute			0		FALSE	XBB.2.3.8				21.1		2023-10-09	2023-10-30	21	0
acute			144		FALSE	BA.2.86.1				23	?		2023-10-29	NK	0
acute			38		FALSE					23.2	NK		NK	NK	0
acute			290	14.5	PASS	XBB.1.16.11	1	0	0	14	NK	2023-09-08	2023-09-08	0	231018LSBC23
acute			0		FALSE					17			2023-10-29	NK	0
acute			8784	439.2	PASS	B.1.1.7	1	0	0	14	NK		2020-12-15	NK	231119LS2BC15
acute			3678	183.9	PASS	B.1.177	1	0	0	14	2020-12-14		2020-12-15	1	231119LS2BC16
acute			1955	97.75	PASS	BQ.1	1	0	0	14		2022-10-23	2022-10-25	2	231121LS2BC02
acute	CS		1239	61.95	PASS	XBB.1.16.11	1	0	0	14	2023-09-06		2023-09-07	1	231222LS1BC24
acute	CS		1613	80.65	PASS	XBB.1.16.11	1	0	0	14	2023-09-06		2023-09-09	3	231222LS1BC17
acute			484	24.2	PASS	B.1.177	1	0	0	15	2020-11-11		2020-11-12	1	231119LS1BC01
acute			126		FALSE	B.1.177.21				21	NK		2020-12-07	NK	0
acute			1420	71	PASS	B.1.177	1	0	0	15	2020-11-22		2020-11-22	0	231119LS1BC13
acute			3061	153.05	PASS	B.1.258	1	0	0	15	2020-11-13		2020-11-13	0	231119LS2BC06
acute			0		FALSE					23			2020-12-17	NK	0
acute			8		FALSE					20			2020-12-03	NK	0
acute			8		FALSE					26			2020-11-21		0
acute			0		FALSE					23			2020-11-18	NK	0
acute			2589	129.45	PASS	B.1.177	1	0	0	15	NK		2020-12-04	NK	231119LS2BC12
acute			3778	188.9	PASS	BQ.1	1	0	0	15		2022-11-02	2022-11-05	3	231121LS2BC07
acute			618	30.9	PASS	BQ.1	1	0	0	15	2022-10-19		2022-10-25	6	231121LS2BC19
acute			77		FALSE	B.1.2				21	NK		2020-11-23	NK	0
acute			0		FALSE					18			2020-12-27	NK	0
acute			9620	481	PASS	BQ.1.1	1	0	0	15	2022-11-03		2022-11-05	2	231121LS2BC08
acute			4690	234.5	PASS	XBB.2.3.8	1	0	0	15.6	2023-10-26		2023-10-27	1	231102LSBC20
acute			215	10.75	PASS	GA.4.1	2	0	0	16	NK	2023-09-17	2023-09-17	0	231018LSBC13
acute			262	13.1	PASS	B.1.36	1	0	0	16	2020-12-07		2020-12-08	1	231119LS1BC02
acute			2733	136.65	PASS	B.1.1.7	1	0	0	16	NK		2020-11-30	NK	231119LS1BC15
acute			2622	131.1	PASS	BQ.1.1	1	0	0	16	2022-10-29		2022-11-04	6	231121LS1BC12
acute	CS		480	24	PASS	XBB.1.16.11	2	0	0	16	2023-09-06		2023-09-17	11	231222LS1BC13
acute			0		FALSE					20			2020-12-25		0
acute			783	39.15	PASS	B.1.177	1	0	0	16.5	2020-12-07		2020-12-08	1	231119LS1BC03
acute			11		FALSE	fail				22			2020-12-26	NK	0
acute			0		FALSE	fail				25			2020-12-04	NK	0
acute			880	44	PASS	B.1.1.7	1	0	0	17	2020-12-15		2020-12-15	0	231119LS1BC05
acute			32		FALSE					20			2020-12-14	NK	0
acute			351	17.55	PASS	B.1.1.7	1	0	0	17	NK		2020-12-09	NK	231119LS1BC06
acute			1593	79.65	PASS	B.1.177	1	0	0	17	NK		2020-12-28	NK	231119LS1BC19
acute			739	36.95	PASS	B.1.1.7	1	0	0	17	2020-12-11		2020-12-15	4	231119LS1BC08
acute			1249	62.45	PASS	B.1.177	1	0	0	17	NK		2020-12-28	NK	231119LS2BC03
acute			7		FALSE	fail				23			2020-12-02		0
acute			8038	401.9	PASS	BQ.1	1	0	0	17	2022-11-02	2022-11-02	2022-11-03	1	231121LS1BC11
acute			2411	120.55	PASS	BA.2	1	0	0	17	2022-04-25		2022-05-12	17	231222LS2BC16
acute	LC		8168	408.4	PASS	A	1	0	0	18	2020-04-02		2020-04-02	0	241016LSBC08
acute			648	32.4	PASS	B.1.1.7	1	0	0	18	2020-12-19		2020-12-27	8	231119LS2BC01
acute			2880	144	PASS	B.1.160	1	0	0	18			2020-08-28	NK	231119LS2BC19
acute			2546	127.3	PASS	BQ.1	2	0	0	18	2022-10-19	2022-10-19	2022-10-20	1	231121LS1BC06
acute			1480	74	PASS	BQ.1	1	0	0	18	2022-11-02		2022-11-03	1	231121LS1BC09
acute			25970	1298.5	PASS	AY.44	1	0	0	18	2021-06-03		2021-06-07	4	231121LS1BC01
acute			6564	328.2	PASS	BQ.1	1	0	0	18	2022-11-06		2022-11-10	4	231121LS2BC10
acute			3037	151.85	PASS	B.1.2	1	0	0	19	2020-11-18		2020-11-25	7	231119LS2BC18
acute			495	24.75	PASS	B.1.1.7	1	0	0	19	2020-12-20		2020-12-28	8	231119LS2BC05
acute			5429	271.45	PASS	BQ.1.1	1	0	0	19	NK	2022-11-11	2022-11-14	3	231121LS2BC14
acute			6879		FALSE	BA.5.2				20	Nk	2022-10-18	2022-10-22	4	0
acute			1		FALSE	fail				27			2022-10-22	NK	0
acute			0		FALSE	fail				13			2022-11-03	NK	0
acute			1686	84.3	PASS	BA.4	1	0	0	19	NK	2022-06-12	2022-06-21	9	231222LS2BC20
acute			899	44.95	PASS	XBB.1.16.14	1	0	0	19	2023-10-18		2023-10-20	2	231222LS2BC21
acute			37		FALSE					27			2022-07-01		0
chronic	HC	0	5545	277.25	PASS	BA.5.2	1	0	0	13		2022-09-27	2022-09-28	1	231121LS1BC05
acute			6806	340.3	PASS	XBB.1.16.15	1	0	0	19.1	2023-10-25		2023-10-27	2	231102LSBC21
acute			7436	371.8	PASS	XBB.1.16.6	1	0	0	19.9	2023-10-30		2023-10-30	0	231102LSBC09
acute			435	21.75	PASS	B.1.177	1	0	0	20	2020-11-18		2020-11-25	7	231119LS1BC18
acute			213	10.65	PASS	B.1.1.7	1	0	0	20	2020-12-24		2020-12-29	5	231119LS2BC02
acute			7052	352.6	PASS	BN.1.1	1	0	0	20	NK	NK	2022-11-05	NK	231121LS2BC06
acute			4671	233.55	PASS	B.1.438.1	1	0	0	21	2020-11-17		2020-11-21	4	231119LS1BC14
acute			313	15.65	PASS	B.1.2	1	0	0	21	2020-11-07		2020-11-11	4	231119LS2BC07
acute			0		FALSE	fail				23			2022-11-05	NK	0
acute			2284	114.2	PASS	BA.5.2	1	0	0	21		2022-10-16	2022-10-23	7	231121LS1BC13
acute			3806		FALSE	BQ.1				17	NK	NK	2022-11-09	NK	0
acute			23090	1154.5	PASS	AY.9.2	1	0	0	21	2021-06-11	2021-06-08	2021-06-08	-3	231121LS1BC02
acute			227	11.35	PASS	AY.44	3	0	2	21	2021-06-28	2021-06-28	2021-07-01	3	231121LS1BC04
chronic	HC	0	1838	91.9	PASS	BA.5.2	4	0	1	20		2022-09-27	2022-11-04	38	231121LS2BC05
chronic	JL	0	407	20.35	PASS	BA.1.1	5	0	0	23	2022-02-09		2022-06-18	129	231125LS1BC18
chronic	NP	0	837	41.85	PASS	AY.4.1	2	2	0	25	2021-12-01		2022-05-14	164	231125LS1BC11
chronic	CAB	0	1172	58.6	PASS	BA.5.2	4	0	0	23	2022-07-12		2022-08-02	21	231125LS3BC15
chronic	CAB	0	3868	193.4	PASS	BA.5.2	3	0	0	21	2022-07-12		2022-08-06	25	231125LS3BC17
chronic	SF	0	6513	325.65	PASS	BA.2	1	0	0	22	2022-04-21		2022-08-04	105	231125LS3BC14
chronic	SF	0	14445	722.25	PASS	BA.2	3	0	0	15	2022-04-21		2022-08-07	108	231125LS3BC13
chronic	SF	0	5028	251.4	PASS	BA.2	4	1	0	22	2022-04-21		2022-08-13	114	231125LS3BC16
chronic	CAB	0	10329	516.45	PASS	BA.5.2	1	0	0	14	2022-07-12		2022-07-13	1	231125LS4BC18
chronic	CAB	0	10594	529.7	PASS	BA.5.2	1	0	0	16	2022-07-12		2022-07-16	4	231125LS4BC17
chronic	CAB	0	10190	509.5	PASS	BA.5.2	1	0	0	20	2022-07-12		2022-07-29	17	231125LS4BC19
chronic	CAB	0	3850	192.5	PASS	BA.5.2	3	0	0	20	2022-07-12		2022-08-09	28	231125LS4BC20
chronic	CAB	0	9689	484.45	PASS	BA.5.2	1	0	0	10	2022-07-12		2022-09-08	58	231125LS4BC16
chronic	CW	0	7663	383.15	PASS	BA.5.2	1	0	0	NK	2022-07-13		2022-08-02	20	231125LS4BC14
chronic	CW	0	4242	212.1	PASS	BA.5.2	1	0	0	20	2022-07-13		2022-09-07	56	231125LS4BC15
chronic	DS	0	1550	77.5	PASS	BA.2	1	0	0	19	2022-04-08		2022-05-22	44	231125LS4BC13
chronic	JH	0	574	28.7	PASS	BA.2	2	0	0	20	2022-03-20		2022-05-14	55	231125LS4BC12
chronic	SF	0	935	46.75	PASS	BA.2	4	0	0	10	2022-04-21		2022-08-03	104	231125LS4BC21
chronic	DP	0	6081	304.05	PASS	BA.2	4	0	0	21		2022-04-19	2022-04-19	0	231212LS1BC16
chronic	DP	0	6218	310.9	PASS	BA.2	1	0	0	18		2022-04-19	2022-04-24	5	231212LS1BC15
chronic	DP	0	8406	420.3	PASS	BA.2	1	0	0	24		2022-04-19	2022-04-25	6	231212LS1BC18
chronic	EM	0	6057	302.85	PASS	BA.2	1	0	0	22		2022-01-26	2022-04-08	72	231212LS1BC09
chronic	JH	0	5402	270.1	PASS	BA.2	1	0	0	16	2022-03-20		2022-03-20	0	231212LS1BC20
chronic	LT		0	0	FALSE					27			2020-05-03		0
chronic	LT	0	6452	322.6	PASS	BA.1	1	0	0	23	?	2022-01-06	2022-03-21	74	231212LS1BC17
chronic	NP	0	4720	236	PASS	B.1.617.2	1	0	0	17	2021-12-01		2022-04-02	122	231212LS1BC14
chronic	NP	0	2369	118.45	PASS	B.1.617.2	4	0	0	25	2021-12-01		2022-04-15	135	231212LS1BC13
chronic	SA	0	3761	188.05	PASS	BA.2	1	0	0	19		2022-03-27	2022-05-05	39	231212LS1BC21
chronic	JH	0	1015	50.75	PASS	BA.2	1	0	0	22	2022-03-20		2022-04-13	24	231212LS2BC21
chronic	LT	0	1256	62.8	PASS	BA.1	3	0	0	20	?	2022-01-06	2022-01-22	16	231212LS2BC16
chronic	LT	0	1259	62.95	PASS	BA.1	3	0	0	14	?	2022-01-06	2022-01-30	24	231212LS2BC23
chronic	LT	0	3393	169.65	PASS	BA.1	4	0	0	22	?	2022-01-06	2022-02-15	40	231212LS2BC10
chronic	LT	0	1653	82.65	PASS	BA.1	2	0	0	22	?	2022-01-06	2022-02-18	43	231212LS2BC20
chronic	NP	0	788	39.4	PASS	B.1.617.2	1	0	1	18	2021-12-01		2022-05-01	151	231212LS2BC15
chronic	SA	0	1989	99.45	PASS	BA.2	2	1	0	19		2022-03-27	2022-04-30	34	231212LS2BC19
chronic	SF	0	1827	91.35	PASS	BA.2	6	0	0	16	2022-04-21		2022-07-25	95	231212LS2BC22
acute			2481	124.05	PASS	XBB.1.16.14	2	0	0	21.5	2023-10-27		2023-10-29	2	231102LSBC11
acute			872	43.6	PASS	B.1.1.7	1	0	0	22	2020-11-19		2020-11-27	8	231119LS2BC17
chronic	DL		1		FALSE					34	2023-10-09		2023-10-12	3	0
chronic	DS		0		FALSE					26	2022-04-08		2022-06-05	58	0
chronic	DL	0	240	12	PASS	GE.1	1	0	0	24	2023-10-09		2023-10-09	0	231222LS2BC24
chronic	DL	0	1211	60.55	PASS	GE.1	2	0	0	19	2023-10-09		2023-10-12	3	231222LS2BC22
acute			326	16.3	PASS	BQ.1.1	1	0	0	22			2022-11-29	NK	231121LS2BC01
chronic	JLa	0	1688	84.4	PASS	JN.1	2	0	0	12		2023-11-23	2023-12-17	24	231222LS2BC13
chronic	LT	0	1777	88.85	PASS	BA.1	3	0	0	13	?	2022-01-06	2022-02-05	30	231222LS2BC15
chronic	LT	0	791	39.55	PASS	BA.1	2	0	0	20	?	2022-01-06	2022-02-20	45	231222LS2BC14
chronic	SF	0	313	15.65	PASS	BA.2	1	0	0	27	2022-04-21		2022-07-10	80	231222LS2BC17
chronic	SF	0	1516	75.8	PASS	BA.2	1	0	0	23	2022-04-21		2022-07-11	81	231222LS2BC19
acute			1325	66.25	PASS	CH.1.1.1	1	0	0	23	2023-03-23		2023-03-23	0	231018LSBC11
acute			417	20.85	PASS	BQ.1	2	0	0	23		2022-11-06	2022-11-10	4	231121LS2BC04
acute			973	48.65	PASS	BQ.1	2	3	0	23	NK	2022-11-06	2022-11-10	4	231121LS2BC11
chronic	DL		0	0	FALSE					21	2023-10-09		2023-11-07	29	0
chronic	DL		fail		FALSE					29	2023-10-09		2023-11-18	40	0
chronic	DL	0	1592	79.6	PASS	GE.1	4	0	0	14	2023-10-09		2023-10-19	10	231222LS1BC18
chronic	DL	0	383	19.15	PASS	GE.1	2	0	0	21	2023-10-09		2023-10-30	21	231222LS1BC22
chronic	JLa	0	772	38.6	PASS	JN.1	1	0	0	14		2023-11-23	2023-11-23	0	231222LS1BC14
chronic	JLa	0	1568	78.4	PASS	JN.1	1	0	0	17		2023-11-23	2023-12-01	8	231222LS1BC21
chronic	JLa	0	748	37.4	PASS	JN.1	2	0	0	13		2023-11-23	2023-12-15	22	231222LS1BC15
chronic	JLa	0	421	21.05	PASS	JN.1	2	0	0	13		2023-11-23	2023-12-16	23	231222LS1BC16
chronic	SF		0	0	FALSE					24	2022-04-21		2022-07-19	89	0
chronic	FU	0	11254	562.7	PASS	B.1	2	0	0	23	2020-04-17		2020-07-03	77	240108LSBC08
chronic	FU	0	1993	99.65	PASS	B.1	5	0	1	20	2020-04-17		2021-01-15	273	240108LSBC03
chronic	FU	0	7074	353.7	PASS	B.1	1	0	0	24	2020-04-17		2021-01-20	278	240108LSBC05
chronic	FU	0	11028	551.4	PASS	B.1	1	0	0	26	2020-04-17		2021-02-24	313	240108LSBC06
chronic	FU	0	5474	273.7	PASS	B.1	4	2	1	20	2020-04-17		2021-08-01	471	240108LSBC04
chronic	FU	0	4668	233.4	PASS	B.1	3	0	0	18	2020-04-17		2021-08-21	491	240108LSBC09
chronic	FU	0	11099	554.95	PASS	B.1	1	0	0	17	2020-04-17		2021-08-28	498	240108LSBC07
chronic	DS	0	3068	153.4	PASS	BA.2	1	0	0	20	2022-04-08		2022-05-18	40	240110LS2BC12
chronic	JH	0	2863	143.15	PASS	BA.2	1	0	0	16	2022-03-20		2022-03-20	1	240110LS2BC08
chronic	JH	0	4074	203.7	PASS	BA.2	1	0	0	21	2022-03-20		2022-03-21	2	240110LS2BC05
chronic	JH	0	2509	125.45	PASS	BA.2	1	2	0	19	2022-03-20		2022-06-22	94	240110LS2BC07
chronic	JH	0	4610	230.5	PASS	BA.2	2	0	0	16	2022-03-20		2022-07-11	113	240110LS2BC04
chronic	JH	0	1656	82.8	PASS	BA.2	3	0	0	20	2022-03-20		2022-07-15	117	240110LS2BC06
chronic	JLa	0	2670	133.5	PASS	JN.1	1	0	0	17		2023-11-23	2023-12-21	28	240110LS2BC16
chronic	JLa	0	3269	163.45	PASS	JN.1	2	1	3	19		2023-11-23	2023-12-29	36	240110LS2BC13
chronic	NP		0	0	FALSE					16			2022-03-28		0
chronic	NP	0	2189	109.45	PASS	AY.4	3	0	1	10	2021-12-01		2022-04-22	142	240110LS2BC15
chronic	NP	0	2030	101.5	PASS	AY.4.1	3	0	0	17	2021-12-01		2022-05-09	159	240110LS2BC10
chronic	NP	0	2655	132.75	PASS	AY.4.1	2	0	0	20	2021-12-01		2022-05-20	170	240110LS2BC11
chronic	NP	0	1643	82.15	PASS	AY.4.1	2	0	0	21	2021-12-01		2022-06-18	199	240110LS2BC09

## Sheet: Supplementary Material 2
gene	mutation	voc
S	D614G	B.1.1.7
S	A570D	B.1.1.7
S	P681H	B.1.1.7
S	D1118H	B.1.1.7
S	S982A	B.1.1.7
S	T716I	B.1.1.7
S	N501Y	B.1.1.7
S	V70-	B.1.1.7
S	H69-	B.1.1.7
S	Y144-	B.1.1.7
S	D614G	B.1.351
S	D80A	B.1.351
S	A701V	B.1.351
S	D215G	B.1.351
S	K417N	B.1.351
S	L242-	B.1.351
S	A243-	B.1.351
S	N501Y	B.1.351
S	E484K	B.1.351
S	D614G	B.1.617.2
S	P681R	B.1.617.2
S	T19R	B.1.617.2
S	T478K	B.1.617.2
S	L452R	B.1.617.2
S	D950N	B.1.617.2
S	F157-	B.1.617.2
S	R158-	B.1.617.2
S	E156G	B.1.617.2
S	D614G	P.1
S	H655Y	P.1
S	V1176F	P.1
S	L18F	P.1
S	T1027I	P.1
S	P26S	P.1
S	T20N	P.1
S	N501Y	P.1
S	K417T	P.1
S	E484K	P.1
S	D138Y	P.1
S	R190S	P.1
S	L452R	B.1.427
S	W152C	B.1.427
S	S13I	B.1.427
S	D614G	B.1.525
S	Q677H	B.1.525
S	E484K	B.1.525
S	F888L	B.1.525
S	A67V	B.1.525
S	V70-	B.1.525
S	H69-	B.1.525
S	Y144-	B.1.525
S	Q52R	B.1.525
S	D614G	theta
S	E1092K	theta
S	H1101Y	theta
S	P681H	theta
S	V1176F	theta
S	N501Y	theta
S	E484K	theta
S	D614G	kappa
S	P681R	kappa
S	E484Q	kappa
S	L452R	kappa
S	Q1071H	kappa
S	D614G	Iota
S	T95I	Iota
S	D253G	Iota
S	L5F	Iota
S	D614G	zeta
S	V1176F	zeta
S	E484K	zeta
S	D614G	mu
S	P681H	mu
S	R346K	mu
S	T95I	mu
S	N501Y	mu
S	E484K	mu
S	D950N	mu
S	Y145N	mu
S	Y144S	mu
S	D614G	lamda
S	T859N	lamda
S	L452Q	lamda
S	F490S	lamda
S	T76I	lamda
S	G75V	lamda
S	S247-	lamda
S	Y248-	lamda
S	L249-	lamda
S	T250-	lamda
S	P251-	lamda
S	G252-	lamda
S	D253-	lamda
S	R246N	lamda
S	D614G	BA.1
S	H655Y	BA.1
S	N679K	BA.1
S	T547K	BA.1
S	P681H	BA.1
S	N969K	BA.1
S	Q954H	BA.1
S	N856K	BA.1
S	L981F	BA.1
S	D796Y	BA.1
S	A67V	BA.1
S	T95I	BA.1
S	V70-	BA.1
S	H69-	BA.1
S	G142D	BA.1
S	G339D	BA.1
S	V143-	BA.1
S	Y144-	BA.1
S	Y145-	BA.1
S	N764K	BA.1
S	T478K	BA.1
S	E484A	BA.1
S	S477N	BA.1
S	Q493R	BA.1
S	S373P	BA.1
S	S375F	BA.1
S	L212-	BA.1
S	S371L	BA.1
S	N211I	BA.1
S	Y505H	BA.1
S	N501Y	BA.1
S	G496S	BA.1
S	Q498R	BA.1
S	D614G	BA.2
S	H655Y	BA.2
S	N679K	BA.2
S	N969K	BA.2
S	Q954H	BA.2
S	P681H	BA.2
S	D796Y	BA.2
S	V213G	BA.2
S	T19I	BA.2
S	G142D	BA.2
S	N764K	BA.2
S	G339D	BA.2
S	D405N	BA.2
S	S373P	BA.2
S	S375F	BA.2
S	T376A	BA.2
S	S371F	BA.2
S	T478K	BA.2
S	E484A	BA.2
S	S477N	BA.2
S	P25-	BA.2
S	P26-	BA.2
S	A27-	BA.2
S	K417N	BA.2
S	L24S	BA.2
S	R408S	BA.2
S	Q493R	BA.2
S	N501Y	BA.2
S	Y505H	BA.2
S	Q498R	BA.2
S	N440K	BA.2
S	H655Y	BA.5
S	D614G	BA.5
S	N969K	BA.5
S	Q954H	BA.5
S	N679K	BA.5
S	P681H	BA.5
S	G142D	BA.5
S	D796Y	BA.5
S	V213G	BA.5
S	D405N	BA.5
S	G339D	BA.5
S	N764K	BA.5
S	S373P	BA.5
S	S375F	BA.5
S	T19I	BA.5
S	T376A	BA.5
S	L24S	BA.5
S	S371F	BA.5
S	E484A	BA.5
S	T478K	BA.5
S	S477N	BA.5
S	N501Y	BA.5
S	V70-	BA.5
S	H69-	BA.5
S	Q498R	BA.5
S	F486V	BA.5
S	Y505H	BA.5
S	K417N	BA.5
S	L452R	BA.5
S	R408S	BA.5
S	N440K	BA.5
S	A570V	JN.1
S	E554K	JN.1
S	D614G	JN.1
S	P1143L	JN.1
S	P621S	JN.1
S	N969K	JN.1
S	N679K	JN.1
S	Q954H	JN.1
S	P681R	JN.1
S	N764K	JN.1
S	V127F	JN.1
S	H245N	JN.1
S	G142D	JN.1
S	V213G	JN.1
S	I332V	JN.1
S	L216F	JN.1
S	G339H	JN.1
S	D796Y	JN.1
S	H655Y	JN.1
S	D405N	JN.1
S	S373P	JN.1
S	S939F	JN.1
S	K356T	JN.1
S	A264D	JN.1
S	S371F	JN.1
S	S375F	JN.1
S	T376A	JN.1
S	R158G	JN.1
S	S477N	JN.1
S	T478K	JN.1
S	Y144-	JN.1
S	Y505H	JN.1
S	N501Y	JN.1
S	N481K	JN.1
S	F157S	JN.1
S	Q498R	JN.1
S	R408S	JN.1
S	N460K	JN.1
S	F486P	JN.1
S	N440K	JN.1
S	L455S	JN.1
S	L212-	JN.1
S	N211I	JN.1
S	S50L	JN.1
S	N450D	JN.1
S	G446S	JN.1
S	V445H	JN.1
S	L452W	JN.1
S	K417N	JN.1
S	E484K	JN.1
S	V70-	JN.1
S	H69-	JN.1
S	T19I	JN.1
S	R403K	JN.1
S	R21T	JN.1
S	V483-	JN.1
S	P25-	JN.1
S	P26-	JN.1
S	A27-	JN.1
S	L24S	JN.1
S	H655Y	BQ.1
S	D614G	BQ.1
S	N679K	BQ.1
S	N969K	BQ.1
S	P681H	BQ.1
S	Q954H	BQ.1
S	V213G	BQ.1
S	D796Y	BQ.1
S	G142D	BQ.1
S	T19I	BQ.1
S	N764K	BQ.1
S	P25-	BQ.1
S	P26-	BQ.1
S	A27-	BQ.1
S	N501Y	BQ.1
S	G339D	BQ.1
S	D405N	BQ.1
S	Y505H	BQ.1
S	E484A	BQ.1
S	L24S	BQ.1
S	T478K	BQ.1
S	V70-	BQ.1
S	H69-	BQ.1
S	Q498R	BQ.1
S	F486V	BQ.1
S	S373P	BQ.1
S	S477N	BQ.1
S	S375F	BQ.1
S	S371F	BQ.1
S	T376A	BQ.1
S	L452R	BQ.1
S	N460K	BQ.1
S	N440K	BQ.1
S	K444T	BQ.1
S	R408S	BQ.1
S	K417N	BQ.1
S	D614G	BQ.1.1
S	H655Y	BQ.1.1
S	N969K	BQ.1.1
S	N679K	BQ.1.1
S	Q954H	BQ.1.1
S	P681H	BQ.1.1
S	D796Y	BQ.1.1
S	V213G	BQ.1.1
S	N764K	BQ.1.1
S	T19I	BQ.1.1
S	G339D	BQ.1.1
S	G142D	BQ.1.1
S	E484A	BQ.1.1
S	D405N	BQ.1.1
S	P25-	BQ.1.1
S	P26-	BQ.1.1
S	A27-	BQ.1.1
S	T478K	BQ.1.1
S	S477N	BQ.1.1
S	F486V	BQ.1.1
S	N501Y	BQ.1.1
S	Y505H	BQ.1.1
S	L24S	BQ.1.1
S	Q498R	BQ.1.1
S	S373P	BQ.1.1
S	S375F	BQ.1.1
S	V70-	BQ.1.1
S	H69-	BQ.1.1
S	T376A	BQ.1.1
S	L452R	BQ.1.1
S	S371F	BQ.1.1
S	N460K	BQ.1.1
S	K444T	BQ.1.1
S	N440K	BQ.1.1
S	R408S	BQ.1.1
S	K417N	BQ.1.1
S	R346T	BQ.1.1
S	D614G	XBB.1.5
S	H655Y	XBB.1.5
S	N969K	XBB.1.5
S	N679K	XBB.1.5
S	Q954H	XBB.1.5
S	P681H	XBB.1.5
S	N764K	XBB.1.5
S	D796Y	XBB.1.5
S	V213E	XBB.1.5
S	N501Y	XBB.1.5
S	P25-	XBB.1.5
S	P26-	XBB.1.5
S	A27-	XBB.1.5
S	Q498R	XBB.1.5
S	F490S	XBB.1.5
S	T19I	XBB.1.5
S	L24S	XBB.1.5
S	G142D	XBB.1.5
S	G339H	XBB.1.5
S	E484A	XBB.1.5
S	Y505H	XBB.1.5
S	Q183E	XBB.1.5
S	S477N	XBB.1.5
S	F486P	XBB.1.5
S	V83A	XBB.1.5
S	R346T	XBB.1.5
S	T478K	XBB.1.5
S	D405N	XBB.1.5
S	L368I	XBB.1.5
S	S371F	XBB.1.5
S	S373P	XBB.1.5
S	S375F	XBB.1.5
S	T376A	XBB.1.5
S	N460K	XBB.1.5
S	N440K	XBB.1.5
S	G446S	XBB.1.5
S	V445P	XBB.1.5
S	Y144-	XBB.1.5
S	H146Q	XBB.1.5
S	R408S	XBB.1.5
S	K417N	XBB.1.5
S	G252V	XBB.1.5
S	D614G	XBB.1.16
S	Q954H	XBB.1.16
S	N969K	XBB.1.16
S	H655Y	XBB.1.16
S	N679K	XBB.1.16
S	P681H	XBB.1.16
S	N764K	XBB.1.16
S	V213E	XBB.1.16
S	D796Y	XBB.1.16
S	Q183E	XBB.1.16
S	T19I	XBB.1.16
S	G142D	XBB.1.16
S	G339H	XBB.1.16
S	E180V	XBB.1.16
S	R346T	XBB.1.16
S	V83A	XBB.1.16
S	H146Q	XBB.1.16
S	N460K	XBB.1.16
S	S477N	XBB.1.16
S	F490S	XBB.1.16
S	N501Y	XBB.1.16
S	Q498R	XBB.1.16
S	T478R	XBB.1.16
S	Y505H	XBB.1.16
S	G446S	XBB.1.16
S	N440K	XBB.1.16
S	E484A	XBB.1.16
S	V445P	XBB.1.16
S	F486P	XBB.1.16
S	L24S	XBB.1.16
S	A27-	XBB.1.16
S	P25-	XBB.1.16
S	P26-	XBB.1.16
S	D405N	XBB.1.16
S	L368I	XBB.1.16
S	G252V	XBB.1.16
S	S371F	XBB.1.16
S	S373P	XBB.1.16
S	S375F	XBB.1.16
S	T376A	XBB.1.16
S	Y144-	XBB.1.16
S	R408S	XBB.1.16
S	K417N	XBB.1.16
S	D614G	XBB.2.3
S	H655Y	XBB.2.3
S	N969K	XBB.2.3
S	N679K	XBB.2.3
S	Q954H	XBB.2.3
S	P681H	XBB.2.3
S	N764K	XBB.2.3
S	V213E	XBB.2.3
S	D796Y	XBB.2.3
S	T19I	XBB.2.3
S	Q183E	XBB.2.3
S	G142D	XBB.2.3
S	G339H	XBB.2.3
S	R346T	XBB.2.3
S	N501Y	XBB.2.3
S	Q498R	XBB.2.3
S	Y505H	XBB.2.3
S	F490S	XBB.2.3
S	V83A	XBB.2.3
S	E484A	XBB.2.3
S	F486P	XBB.2.3
S	A27-	XBB.2.3
S	P25-	XBB.2.3
S	P26-	XBB.2.3
S	S477N	XBB.2.3
S	D405N	XBB.2.3
S	H146Q	XBB.2.3
S	P521S	XBB.2.3
S	L368I	XBB.2.3
S	S371F	XBB.2.3
S	S373P	XBB.2.3
S	L24S	XBB.2.3
S	T376A	XBB.2.3
S	S375F	XBB.2.3
S	N460K	XBB.2.3
S	G446S	XBB.2.3
S	N440K	XBB.2.3
S	V445P	XBB.2.3
S	Y144-	XBB.2.3
S	T478K	XBB.2.3
S	D253G	XBB.2.3
S	R408S	XBB.2.3
S	K417N	XBB.2.3
S	D614G	EG.5.1
S	N679K	EG.5.1
S	V213E	EG.5.1
S	H655Y	EG.5.1
S	P681H	EG.5.1
S	N764K	EG.5.1
S	Q954H	EG.5.1
S	N969K	EG.5.1
S	G142D	EG.5.1
S	Q183E	EG.5.1
S	N501Y	EG.5.1
S	Y505H	EG.5.1
S	D796Y	EG.5.1
S	Q498R	EG.5.1
S	G339H	EG.5.1
S	S477N	EG.5.1
S	F486P	EG.5.1
S	E484A	EG.5.1
S	F490S	EG.5.1
S	T478K	EG.5.1
S	N440K	EG.5.1
S	G446S	EG.5.1
S	V83A	EG.5.1
S	N460K	EG.5.1
S	V445P	EG.5.1
S	F456L	EG.5.1
S	A27-	EG.5.1
S	P25-	EG.5.1
S	P26-	EG.5.1
S	Q52H	EG.5.1
S	R346T	EG.5.1
S	L24S	EG.5.1
S	Y144-	EG.5.1
S	T19I	EG.5.1
S	D405N	EG.5.1
S	H146Q	EG.5.1
S	S371F	EG.5.1
S	L368I	EG.5.1
S	R408S	EG.5.1
S	S373P	EG.5.1
S	T376A	EG.5.1
S	S375F	EG.5.1
S	K417N	EG.5.1
S	G252V	EG.5.1
S	A570V	KP.3
S	E554K	KP.3
S	P1143L	KP.3
S	H245N	KP.3
S	L216F	KP.3
S	I332V	KP.3
S	G339H	KP.3
S	V127F	KP.3
S	G142D	KP.3
S	S373P	KP.3
S	D405N	KP.3
S	K356T	KP.3
S	S371F	KP.3
S	V1104L	KP.3
S	T376A	KP.3
S	A264D	KP.3
S	S375F	KP.3
S	R158G	KP.3
S	Y144-	KP.3
S	Q954H	KP.3
S	Q493E	KP.3
S	Y505H	KP.3
S	L212-	KP.3
S	N211I	KP.3
S	F157S	KP.3
S	N969K	KP.3
S	F486P	KP.3
S	Q498R	KP.3
S	N501Y	KP.3
S	R408S	KP.3
S	S477N	KP.3
S	T478K	KP.3
S	D614G	KP.3
S	P621S	KP.3
S	N481K	KP.3
S	S50L	KP.3
S	N440K	KP.3
S	K417N	KP.3
S	V213G	KP.3
S	N450D	KP.3
S	N460K	KP.3
S	S939F	KP.3
S	N764K	KP.3
S	P681R	KP.3
S	L452W	KP.3
S	V445H	KP.3
S	G446S	KP.3
S	N679K	KP.3
S	L455S	KP.3
S	E484K	KP.3
S	F456L	KP.3
S	H655Y	KP.3
S	D796Y	KP.3
S	V70-	KP.3
S	H69-	KP.3
S	T19I	KP.3
S	R21T	KP.3
S	R403K	KP.3
S	V483-	KP.3
S	A27-	KP.3
S	P25-	KP.3
S	P26-	KP.3
S	L24S	KP.3

## Sheet: Supplementary Material 3
Unique ID	1	2	3	4	5	6	7	8	9	10	11	12	13	14	15	16	17	18	19	20	21	22	23	24	25	26	27	28	29	30	31	32	33	34	35	36	37	38	39	40	41	42	43	44	45	46	47	48	49
P1			V3X
P10
P11
P12
P13
P14
P15
P16
P17
P18												S12-	S13-	Q14-	C15-	V16-	N17-	L18-	T19-	T20-	R21-	T22-	Q23-				A27-	Y28-	T29-
P19
P2									P9L,P9S			S12F		Q14-,Q14H	C15-	V16-	N17-	L18H	T19S		R21T									N30I,N30Y		F32S
P20
P21
P22
P23			V3X
P3
P4																																										V42A
P5									P9L
P6
P7
P8																		L18K									A27A
P9
[truncated: 1,225 more columns]

## Sheet: Supplementary Table 4
Haplotype	s	n	n-s	n/s
P23 D22 H1	0	0	0	undefined
P23 D8 H1	0	0	0	undefined
P23 D22 H1	0	0.000344135	0.000344135	undefined
P23 D23 H1	0	0	0	undefined
P23 D23 H3	0	0.000344135	0.000344135	undefined
P23 D24 H1	0	0	0	undefined
P23 D24 H2	0	0.000344135	0.000344135	undefined
P23 D28 H1	0	0	0	undefined
P23 D36 H2	0	0.000344096	0.000344096	undefined
P23 D36 H3	0	0.000688903	0.000688903	undefined
P23 D36 H1	0	0	0	undefined
P23 D36 H5	0	0.000344135	0.000344135	undefined
P23 D36 H6	0	0.0010335	0.0010335	undefined
	s	n	n-s
P3 D35 H1
P3 D39 H1	0	0.000342681	0.000342681	undefined
P3 D39 H2	0	0.00137147	0.00137147	undefined
P3 D39 H3	0	0.00068546	0.00068546	undefined
P3 D39 H4	0	0.000685519	0.000685519	undefined
P3 D39 H5	0	0.00102845	0.00102845	undefined
P3 D35 H2	0	0.000342681	0.000342681	undefined
P3 D35 H3	0.00224867	0.00137147	-0.000877198	0.609903
	s	n	n-s
P21 D17 H3	0	0.000344214	0.000344214	undefined
P21 D29 H1	0	0.000343623	0.000343623	undefined
P21 D29 H2	0	0	0	undefined
P21 D29 H4	0	0.000343899	0.000343899	undefined
P21 D33 H1	0	0	0	undefined
P21 D33 H2	0	0.000343623	0.000343623	undefined
P21 D42 H1	0	0	0	undefined
P21 D42 H2	0	0.000343623	0.000343623	undefined
P21 D26 H1	0	0	0	undefined
P21 D23 H1	0.00112793	0.000343633	-0.000784293	0.304659
	s	n	n-s
P11 D129 H1
P11 D129 H2	0	0.000344	0.000344	undefined
P11 D129 H3	0	0.000688	0.000688	undefined
P11 D129 H4	0	0.001032	0.001032	undefined
P11 D129 H5	0	0.000344	0.000344	undefined
	s	n	n-s
P7 D53 H1	0	0.000686106	0.000686106	undefined
P7 D53 H2	0	0.000342975	0.000342975	undefined
P7 D11 H2	0	0.000343014	0.000343014	undefined
P7 D51 H1	0	0.0010294	0.0010294	undefined
	s	n	n-s
P6 D16 H1
P6 D48 H1	0	0.000342994	0.000342994	undefined
P6 D48 H2	0	0	0	undefined
P6 D38 H1	0	0.000686263	0.000686263	undefined
P6 D38 H2	0	0.000343053	0.000343053	undefined
P6 D38 H3	0	0.000342994	0.000342994	undefined
P6 D38 H4	0	0	0	undefined
P6 D46 H1	0.00338474	0.00102963	-0.00235511	0.304198
	s	n	n-s
P5 D12 H1
P5 D48 H1	0	0	0	undefined
P5 D39 H1	0	0	0	undefined
P5 D39 H2	0	0.000343034	0.000343034	undefined
P5 D39 H3	0	0.000342975	0.000342975	undefined
P5 D71 H1	0	0.000686263	0.000686263	undefined
P5 D69 H1	0	0.000686185	0.000686185	undefined
P5 D69 H2	0.00112697	0.000686185	-0.000440788	0.608875
P5 D69 H3	0	0	0	undefined
P5 D69 H4	0	0.000343014	0.000343014	undefined
P5 D69 H5	0	0.000343014	0.000343014	undefined
P5 D58 H1	0	0.000686263	0.000686263	undefined
P5 D58 H2	0	0.000343014	0.000343014	undefined
P5 D23 H1	0	0	0	undefined
P5 D64 H1	0	0.000686185	0.000686185	undefined
P5 D64 H2	0.00112697	0.000686185	-0.000440788	0.608875
P5 D64 H3	0	0	0	undefined
P5 D64 H4	0	0.000343014	0.000343014	undefined
P5 D64 H5	0	0.000343014	0.000343014	undefined
	s	n	n-s
P4 D11 H1	0	0	0	undefined
P4 D7 H2	0.00112066	0	-0.00112066	0
P4 D7 H3	0	0.000341851	0.000341851	undefined
P4 D7 H4	0	0.00102605	0.00102605	undefined
	s	n	n-s
P4 D0 H1	0	0	0	undefined
P4 D21 H1	0	0	0	undefined
P4 D21 H2	0	0.000341841	0.000341841	undefined
	s	n	n-s
P14 D39 H1	0	0	0	undefined
P14 D34 H3	0	0.00034272	0.00034272	undefined
	s	n	n-s
P9 D16 H1
P9 D16 H3	0	0.000688113	0.000688113	undefined
P9 D16 H2	0	0.000343978	0.000343978	undefined
P9 D74 H1	0	0.000344017	0.000344017	undefined
P9 D40 H1	0	0.00103241	0.00103241	undefined
P9 D40 H2	0	0.000688113	0.000688113	undefined
P9 D40 H3	0	0.00103229	0.00103229	undefined
P9 D43 H1	0	0	0	undefined
P9 D43 H2	0	0.00103241	0.00103241	undefined
P9 D24 H1	0	0.000688113	0.000688113	undefined
P9 D24 H2	0	0	0	undefined
P9 D24 H3	0	0.000343978	0.000343978	undefined
P9 D45 H1	0	0	0	undefined
P9 D45 H2	0	0.000343978	0.000343978	undefined
P9 D30 H1	0	0	0	undefined
P9 D30 H2	0	0.000688113	0.000688113	undefined
P9 D40 H4	0	0	0	undefined
P9 D30 H3	0	0.000343978	0.000343978	undefined
	s	n	n-s
P8 D113 H1
P8 D164 H3	0.00112718	0.00447121	0.00334402	3.96671
P8 D164 H1	0	0.00378138	0.00378138	undefined
P8 D135 H1	0	0.00240357	0.00240357	undefined
P8 D135 H2	0	0.00205973	0.00205973	undefined
P8 D135 H3	0	0.00240357	0.00240357	undefined
P8 D135 H4	0	0.00240371	0.00240371	undefined
P8 D122 H1	0	0.0024033	0.0024033	undefined
P8 D151 H1	0.00225352	0.00378289	0.00152937	1.67866
P8 D151 H2	0	0.00241269	0.00241269	undefined
P8 D199 H1	0	0.00343643	0.00343643	undefined
P8 D199 H2	0	0.00378116	0.00378116	undefined
P8 D159 H1	0.00225352	0.00378289	0.00152937	1.67866
P8 D159 H2	0.00112591	0.00378289	0.00265698	3.35984
P8 D159 H3	0.00225479	0.00343761	0.00118282	1.52458
P8 D170 H1	0	0.00309243	0.00309243	undefined
P8 D170 H2	0	0.00343643	0.00343643	undefined
P8 D142 H1	0	0.00309173	0.00309173	undefined
P8 D142 H2	0	0.00274757	0.00274757	undefined
P8 D142 H3	0	0.00274914	0.00274914	undefined
P8 D142 H4	0	0.00309137	0.00309137	undefined
P8 D113 H2	0.00169189	0.00360898	0.00191709	2.13311
P8 D113 H3	0	0	0	undefined
P8 D113 H4	0	0.00205973	0.00205973	undefined
P8 D117 H1	0	0.0024033	0.0024033	undefined
P8 D117 H2	0	0.00205973	0.00205973	undefined
P8 D131 H1	0	0	0	undefined
P8 D131 H2	0	0.00274757	0.00274757	undefined
P8 D131 H4	0	0.00205973	0.00205973	undefined
P8 D131 H3	0	0	0	undefined
	s	n	n-s
P12 D55 H1	0	0.000342759	0.000342759	undefined
P12 D55 H2	0	0.000342759	0.000342759	undefined
P12 D24 H1	0.00112613	0.000685636	-0.00044049	0.608845
P12 D113 H1	0	0.000342779	0.000342779	undefined
P12 D113 H2	0	0	0	undefined
P12 D2 H1	0	0.000342759	0.000342759	undefined
P12 D94 H1	0	0.000685636	0.000685636	undefined
P12 D1 H1	0	0	0	undefined
P12 D117 H1	0	0	0	undefined
P12 D117 H2	0	0.00034274	0.00034274	undefined
P12 D117 H3	0.00112613	0.00034274	-0.000783387	0.304353
	dS	dN	n-s
P18 D4 H1	0	0	0	undefined
P18 D1 H1	0	0	0	undefined
P18 D17 H1	0	0	0	undefined
P18 D28 H1	0	0	0	undefined
P18 D28 H2	0.00113766	0	-0.00113766	0
P18 D28 H3	0	0	0	undefined
P18 D21 H2	0	0.000343495	0.000343495	undefined
P18 D21 H3	0.00112888	0.000343544	-0.000785337	0.304323
P18 D21 H4	0	0.000687266	0.000687266	undefined
P18 D21 H5	0.00113037	0.00103176	-9.86142e-05	0.912759
P18 D25 H1	0.00113938	0	-0.00113938	0
P18 D25 H2	0	0	0	undefined
P18 D25 H3	0	0	0	undefined
	synonymous	non-synonymous	n-s
P1 D11 H1
P1 D17 H1	0	0	0	undefined
P1 D33 H1	0	0	0	undefined
P1 D33 H2	0	0.000341841	0.000341841	undefined
P1 D33 H3	0	0	0	undefined
P1 D33 H4	0.00112233	0.000342036	-0.000780298	0.304754
P1 D21 H1	0	0	0	undefined
	s	n	n-s
P2 D77 H2	0.00225099	0	-0.00225099	0
P2 D273 H1	0	0.00413023	0.00413023	undefined
P2 D273 H2	0	0.00378517	0.00378517	undefined
P2 D273 H3	0.00112729	0.00482109	0.0036938	4.27671
P2 D273 H4	0.00112899	0.00516961	0.00404062	4.57898
P2 D273 H5	0.00225882	0.00481943	0.00256061	2.1336
P2 D273 H6	0	0.00447596	0.00447596	undefined
P2 D471 H1	0.00113048	0.00690513	0.00577466	6.10816
P2 D471 H2	0.00113712	0.0065944	0.00545729	5.79922
P2 D471 H3	0.00226522	0.00760441	0.00533919	3.35703
P2 D471 H5	0	0.00760113	0.00760113	undefined
P2 D471 H6	0.0011309	0.00725123	0.00612033	6.4119
P2 D278 H1	0	0.00586598	0.00586598	undefined
P2 D313 H1	0	0.00516398	0.00516398	undefined
P2 D498 H1	0.00169683	0.00707797	0.00538113	4.17128
P2 D491 H1	0.00169683	0.00707797	0.00538113	4.17128
P2 D491 H2	0	0.00690513	0.00690513	undefined
P2 D491 H3	0	0.00621247	0.00621247	undefined
P2 D329 H1	0	0.00517348	0.00517348	undefined
P2 D329 H2	0	0.0065497	0.0065497	undefined
P2 D329 H3	0	0.00516516	0.00516516	undefined
P2 D329 H4	0	0.00551141	0.00551141	undefined
P2 D329 H5	0	0.00585554	0.00585554	undefined
P2 D505 H1	0	0.00760113	0.00760113	undefined
P2 D505 H2	0.0011309	0.00690434	0.00577344	6.10516
P2 D505 H3	0	0.00690513	0.00690513	undefined
P2 D505 H4	0	0.00690513	0.00690513	undefined
P2 D505 H5	0.00113048	0.00690513	0.00577466	6.10816
P2 D505 H6	0.00113197	0.00656251	0.00543055	5.79743
P2 D505 H7	0.00113583	0.00658983	0.005454	5.80179
P2 D505 H8	0.00112984	0.00690632	0.00577649	6.11267
	s	n	n-s
P17 D80 H1
P17 D108 H1	0	0.000342789	0.000342789	undefined
P17 D108 H2	0	0.000685734	0.000685734	undefined
P17 D105 H1	0	0.000342789	0.000342789	undefined
P17 D114 H1	0	0.000685734	0.000685734	undefined
P17 D114 H2	0	0.000685773	0.000685773	undefined
P17 D114 H3	0	0.000685734	0.000685734	undefined
P17 D114 H4	0.00112507	0.000342838	-0.000782233	0.304726
P17 D104 H1	0.00112613	0.0013719	0.000245773	1.21825
P17 D104 H2	0.00112644	0.00171512	0.000588676	1.5226
P17 D104 H3	0.00112613	0.00171527	0.00058914	1.52316
P17 D104 H4	0.00112644	0.00137178	0.000245338	1.2178
P17 D95 H1	0	0.000342789	0.000342789	undefined
P17 D95 H2	0.00112549	0.000342798	-0.000782694	0.304576
P17 D95 H3	0	0	0	undefined
P17 D95 H4	0.00112549	0	-0.00112549	0
P17 D95 H5	0	0.000342798	0.000342798	undefined
P17 D95 H6	0.0011256	0.000342789	-0.00078281	0.304539
P17 D81 H1	0	0	0	undefined
P17 D108 H3	0	0	0	undefined
	s	n	n-s
P22 D10 H1	0	0.000343682	0.000343682	undefined
P22 D10 H2	0	0.000343761	0.000343761	undefined
P22 D10 H3	0	0.0006876	0.0006876	undefined
P22 D10 H4	0	0	0	undefined
P22 D21 H1	0	0.000343761	0.000343761	undefined
P22 D21 H2	0	0.000343682	0.000343682	undefined
P22 D3 H1	0	0.000343682	0.000343682	undefined
P22 D3 H2	0	0	0	undefined
	dS	dN	dN-dS
P19 D56 H1	0	0.00346	0.00346	undefined
	s	n	n-s
P16 D0 H1
P16 D6 H1	0	0.000342759	0.000342759	undefined
P16 D5 H1	0	0	0	undefined
P16 D0 H3	0.00112591	0.000342759	-0.000783156	0.304427
P16 D0 H4	0	0.000342798	0.000342798	undefined
P16 D0 H2	0.00112549	0.000342798	-0.000782694	0.304576
	s	n	n-s
P10 D1 H1
P10 D43 H1	0	0	0	undefined
P10 D43 H2	0	0.00034274	0.00034274	undefined
P10 D43 H3	0.00112613	0.00034274	-0.000783387	0.304353
P10 D56 H1	0	0	0	undefined
P10 D56 H2	0	0.000685754	0.000685754	undefined
P10 D37 H1	0	0	0	undefined
P10 D15 H1	0	0	0	undefined
P10 D10 H1	0	0	0	undefined
P10 D72 H1	0	0.000685793	0.000685793	undefined
	s	n	n-s
P20 D38 H1	0	0	0	undefined
P20 D38 H2	0	0.000343525	0.000343525	undefined
P20 D38 H3	0.00112909	0.000343525	-0.000785569	0.304249
P20 D38 H4	0.00112867	0.000687285	-0.000441383	0.608935
P20 D38 H5	0	0.000343564	0.000343564	undefined
P20 D45 H1	0	0.000343525	0.000343525	undefined
P20 D45 H2	0	0.00103116	0.00103116	undefined
P20 D45 H3	0	0	0	undefined
P20 D45 H4	0	0.000689418	0.000689418	undefined
P20 D45 H5	0	0.000343564	0.000343564	undefined
P20 D51 H1	0.00112909	0.000343525	-0.000785569	0.304249
P20 D51 H2	0	0.000343525	0.000343525	undefined
P20 D51 H3	0.00113165	0.000343997	-0.000787651	0.303979
P20 D51 H4	0	0.000343997	0.000343997	undefined
P20 D59 H1	0	0.000344313	0.000344313	undefined
P20 D59 H2	0	0.00103116	0.00103116	undefined
P20 D59 H3	0.00113165	0.00103247	-9.91832e-05	0.912355
P20 D59 H4	0.00113165	0.000688152	-0.000443496	0.608097
	s	n	n-s
P15 D40 H1
P15 D44 H1	0	0	0	undefined
