# Supplementary material for: Antibody escape drives emergence of diverse spike haplotypes resembling variants of concern in persistent SARS-CoV-2 infections
Source: Cell Rep Med. 2026 Feb 2;7(2):102587. doi: 10.1016/j.xcrm.2026.102587 (PMC12923952; doi:10.1016/j.xcrm.2026.102587)
Supplement: Table S6. Source data related to neutralization assays in Figures 5–6 and Figures S7 and S9 (spreadsheet) [file mmc3.xlsx]

## Sheet: Tables S6
Table S6. Source data related to Neutralisation assays on Figures 5-6 and Figures S9 and S11

## Sheet: Figure 5A
Accumulated mutations over time
Day 77	Day 118	Day 178	Day 266	Day 329	Day 505
S12F	S12F	S12F	S12F	P9S	P9S
V143del	T63N	Q14H	Q14H	S12F	S12F
Y144del	del69	T63N	T63N	Q14H	Q14H
Y145D	del70	del69	del69	P26L	C15del
V213A	V143del	del70	del70	N30I	V16del
E484R	Y144del	V143del	V143del	F32S	N17del
D614G	Y145D	Y144del	Y144del	F59S	L18del
	V213A	Y145D	Y145D	T63N	N30Y
	L455F	V213A	V213A	del69	Q52R
	E484R	D215H	D215H	del70	F59S
	D614G	R346I	Q218R	N87K	T63N
		E406Q	R346I	T95S	del69
		L455F	E406Q	S98F	del70
		E484R	L455F	I101M	T95S
		D614G	E484R	V143del	S98F
		T1027I	S494P	Y144del	I101M
			D614G	Y145D	C136F
			T1027I	L176F	V143del
				N185del	Y144del
				F186I	Y145D
				V213A	L176F
				R214H	V213A
				D215H	R214H
				Q218R	D215H
				F220V	Q218R
				R346I	L242del
				E406Q	A243del
				L455F	R346I
				E484R	E406Q
				Q493E	L452R
				S494P	L455F
				G504D	E484R
				D614G	Q493E
				T638I	S494P
				G639D	G504D
				H655Y	T572I
				S750N	D614G
				D843G	T632P
				Q954K	H655Y
				T1027I	T791I
				S1055L	T1027I
				E1144Q	S1055L
KEY:
Deletions
Mutations
Mutation at same position as previous, but to a different amino acid

## Sheet: Figure 5C
Infectivity of SARS-CoV-2 spike-pseudotyped lentiviral vectors on HeLa-ACE2, Calu-3 and Caco cell lines
Data shown as relative light units (RLU) per ul of pseudovirus
HeLa ACE2
	Rep 1	Rep 2	Rep 3	AVERAGE
0	6428.5	25344.8	13555	15109.4
77	3561.49	17603.6	7101.03	9422.03
118	8718.18	33973.6	20066.5	20919.4
178	3193.82	15006.1	4078.19	7426.05
266	1229.96	2288.82	2991.45	2170.08
328	6552.67	14592.2	10251.4	10465.4
505	203.438	593.662	330.627	375.909
Calu-3
	Rep 1	Rep 2	Rep 3	AVERAGE
0	195.254	325.998	259.395	260.215
77	436.01	291.921	75.4339	267.788
118	942.528	190.367	301.201	478.032
178	688.831	258.205	208.993	385.343
266	160.738	104.743	112.391	125.957
328	60.7827	204.011	18.2946	94.3628
505	328.048	104.916	56.1634	163.042
Caco
	Rep 1	Rep 2	Rep 3	AVERAGE
0	1702.97	837.803	254.121	931.631
77	1158.51	364.977	125.74	549.743
118	2682.19	1031.36	173.112	1295.55
178	1114.53	552.738	71.344	579.537
266	588.117	116.927	112.257	272.434
328	727.144	258.87	75.6171	353.877
505	38.6551	17.3912	9.41265	21.8196

## Sheet: Figure 5D
ID50 values
Neutralisation assays with lentiviral pseudotypes with longitudinal spikes from 'patient 2' and longitudinal autologous sera
SERUM	SPIKE*:
DPOS	DAY 0 (D614G)					DAY 77					DAY 118				DAY 178				DAY 266				DAY 329				DAY 505 (2025_41)
	Rep 1	Rep 2	Rep 3	Rep 4	MEAN	Rep 1	Rep 2	Rep 3		MEAN	Rep 1	Rep 2	Rep 3	MEAN	Rep 1	Rep 2	Rep 3	MEAN	Rep 1	Rep 2	Rep 3	MEAN	Rep 1	Rep 2	Rep 3	MEAN	Rep 1	Rep 2	Rep 3	MEAN
82	201.372	209.894	180.717		197.328	<20	23.7137			23.7137	<20	<20	<20	<20	<20	21.4289		<20	<20	<20		<20	<20	<20		<20	<20	<20	28.119	<20
181	214.289	586.138	441.57	275.423	379.355	150.314	279.254	460.257	338.065	306.972	25.293	33.4195	107.895	55.5357	<20	<20	<20	<20	<20	22.2	<20	<20	<20	<20		<20	<20	28.9734		<20
273**	807.235	318.42			562.827	116.95				116.95	28.9734	25.3513	22.182	25.5022	<20			<20	<20			<20	<20			<20	<20			<20
329	126.474	576.766	215.278	228.034	286.638	58.2103	69.024			63.6172	93.7562	95.0605		94.4083	1047.13	550.808	859.014	818.983	<20	24.1546	<20	<20	<20	<20	<20	<20	<20	31.6957	61.5177	38.5
434	82.0352	156.315	40.3645		92.9048	78.7046	30.903	20.2302		43.2792	21.9786	28.774	23.7137	24.8221	260.016	138.357	69.1831	155.852	23.9332	24.9459	19.3197	22.7329	<20	<20	<20	<20	<20	37.4973	<20	<20
492	76.7361	41.8794	48.6407	33.6512	50.2268	130.918	37.4973	87.0964	35.9749	72.8717	29.1072	57.544	36.141	40.9307	59.1562	54.9541	49.4311	54.5138	42.8549	58.479	29.7167	43.6835	23.0144	49.8884	28.0543	33.6524	500.035	794.328	168.267	487.543
505	20.4174	55.335	69.1831	46.7735	47.9273	135.207	24.2103	62.5173	37.4111	64.8365	20.5589	19.7697	33.1131	24.4806	42.7563	35.4813	28.5759	35.6045	32.3594	45.7088	21.8273	33.2985	<20	<20	20.1372	<20	503.501	860.994	203.704	522.733
*(isolated from indicated timepoint, days post onset of symptoms)
** very limited quantity of this sera, therefore biological replicates are limited
ID50 values were derived, where possible, from at least three independent experiments and averaged.
Additional replicates were performed if there were disparities between two independent replicates.
In the case of serum 273, the low quantity available meant that only single experiments were performed, but still with longitudinal spikes

## Sheet: Figure 5E
ID50 values
Neutralisation assays with infectious virus (wave 1 virus and virus grown from patient 2 on Day 329 post-onset of symptoms) and longitudinal autologous sera.
SERUM
DPOS	DAY 0 (England 02 virus)				DAY 329 (patient 2 virus)
	Rep 1	Rep 2	Rep 3	MEAN	Rep 1	Rep 2	MEAN
82	50.1187	29.7852	45.3942	41.766	<20	<20	<20
87	34.7536	46.1318	39.9945	40.2933	<20	<20	<20
273	66.0693	51.9996	110.917	76.3288	<20	<20	<20
313	29.3089	48.4172	73.1139	50.28	<20	<20	<20
329	79.4328	67.1429	92.4698	79.6818	<20	<20	<20

## Sheet: Figure 6a wave1 serum
ID50 values
ID50 values were derived from at least two independent experiments and averaged.
				D614G spike			p2 day 329 spike
	SERUM ID	DPOS		Rep 1	Rep 2	Rep 3	Rep 1	Rep 2	Rep 3
1	728	12		78.1628	79.2501		34.6737	22.6987
2	974	14		2710.19	5128.61	6516.28	1279.38	181.134	302.691
3	640	24		1462.18	4677.35	1256.03	1823.9	300.608	1051.96
4	642	30		576.766	1086.43		43.1519	38.3707	20
5	741	21		1202.26	2958.01		20	20
6	751	10		185.353	391.742		20	20
7	803	10		137.088	319.154		20	20
8	805	15		1342.77	2167.7		184.501	89.5365
9	820	12		722.77	674.528		20	20
10	877	31		2275.1	3184.2		528.445	479.733
11	965	25		542.001	1132.4		20	20
12	1179	11		1918.67	2673.01		20	20
13	1241	17		1386.76	1870.68		119.399	255.859	58.479
14	1269	21		1088.93	1702.16		111.944	130.918
15	1270	29		405.509	555.904		20	20	20
16	1274	25		509.331	1023.29	503.501	82.2243	61.9441	79.4328
n=16	n=12 patients										FOLD
			Median			1116			31.26		35.7006
			Geometric mean			958.1			63.5		15.0882

## Sheet: Figure 6a contemporary serum
ID50 values
ID50 values were derived from at least two independent experiments and averaged.
		D614G spike		p2 day 329 spike
SERUM ID		Rep 1	Rep 2	Rep 1	Rep 2
C550	1	2483.13	2128.14	860.994	1148.15
C567	2	2167.7	1940.89	1233.1	1241.65
C595	3	2552.7	2466.04	1702.16	1954.34
C593	4	2449.06	2060.63	1238.8	1472.31
C596	5	1990.67	1465.55	970.51	864.968
C570	6	6208.69	5296.63	5236	3971.92
C597	7	2037.04	2754.23	1276.44	1733.8
C598	8	2009.09	1778.28	939.723	680.769
C599	9	4466.84	4977.37	2483.13	2564.48
C600	10	2523.48	2454.71	974.99	966.051
C601	11	2779.71	2703.96	1566.75	1279.38
C602	12	3388.44	3280.95	1770.11	1866.38
n=12							FOLD
	Median		2442		1389		1.7581
	Geometric mean		2668		1469		1.8162

## Sheet: Figure 6b
IC50 values
IC50 values were derived from at least two independent replicates and averaged
			D614G spike					Day 329 spike
mAb	GROUP		Rep 1	Rep 2	Rep 3	Rep 4	MEAN	Rep 1	Rep 2	Rep 3	Rep 4	MEAN
VA14_1	1	1	4.52	12.85			8.685	42.27	59.02	50		50.43
VA14_4	1	2	1.9081	2.2182	1.22526	2.18223	1.88345	13.3	12.53	4.82	14.42	11.2675
VA14_26	2	3	0.670348	0.170177	0.587219	0.393731	0.455369	2.39607	0.874219	1.68694		1.65241
P054_003	2	4	0.691512	2.409			1.55026	6.01589	12.4451			9.23052
Casivirimab	2	5	0.00386367	0.00354813	0.00414954	0.005	0.00414034	50	50			50
Imdevimab	2	6	0.00626614	0.0044978			0.00538197	0.00567545	0.00562341	0.00481948		0.00537278
VA14_R37	3	7	0.0760326	0.0539511			0.0649918	0.133321	0.110764	0.0755092		0.106532
VA14_R33	3	8	0.041115	0.0333426	0.0760326		0.0501634	0.0500035	0.0669885	0.0231206		0.0467042
VA14_19	4	9	1.41124	3.92193			2.66658	20.5589	21.2814			20.9201
VA14_33	4	10	0.074131	0.2231	0.114895		0.137375	50	50	50		50
P008_015	4	11	0.124366	0.053827	0.123737		0.100643	9.55432	10.8643	9.75663		10.0584
Sotrovimab	4	12	0.21096	0.131765	0.21508	0.198701	0.189126	0.09	0.12	0.135644		0.115215
VA14_010	4	13	2.71769	6.34162	4.47198		4.51043	50	50			50
VA14_036	4	14	0.0129718	0.0467735	0.0118577		0.0238677	12.9122	1.14987	1.55848		5.20685
VA14_21	5	15	8.96	8.11			8.535	50	50			50
P003_027	6	16	5.29	11.17	1.28	3.02	5.19	50	50	50	50	50
VA14_16	8	17	3.08532	6.10942	3.8089		4.33455	2.63	10.3992	20.0909		11.04
VA14_68	8	18	2.762	1.41514			2.08857	47.68	9.92			28.8	FOLD
n=18 mAbs						MEDIAN	1.003					11.15	11.1167
						GM	0.43					4.925	11.4535

## Sheet: Figure 6c
IC50 values
IC50 values were derived from at least two independent replicates and averaged
			SPIKE (isolated from indicated timepoint, days post onset of symptoms)
			0				77				118				178				329
mAb name	GROUP		Rep 1	Rep 2	Rep 3	Rep 4	Rep 1	Rep 2	Rep 3	Rep 4	Rep 1	Rep 2	Rep 3	Rep 4	Rep 1	Rep 2	Rep 3	Rep 4	Rep 1	Rep 2	Rep 3	Rep 4	Rep 5
VA14_4	1	1	1.9081	2.2182	1.22526	2.18223	3.95185	1.79308	3.22033		4.02717	3.49865	3.1153	2.73401	3.87882	1.81384	0.967386	5.68722	13.3	12.53	4.82	14.42	10.4713
VA14_26	2	2	0.670348	0.170177	0.587219	0.393731	0.875951	1.41514	1.06507	0.595251	0.293359	1.00351			0.519876	0.1796	0.759626		2.39607	0.874219	1.68694
Casivirimab	2	3	0.00386367	0.00354813	0.00414954	0.005	0.0632412	0.245301	0.157		10.617	15.0314	10.666		>50	>50	>50		>50	>50
Imdevimab	2	4	0.00626614	0.0044978			0.00524807	0.00484172	0.000954993		0.00547016	0.00267301	0.00301301		0.0145211	0.0115878			0.00567545	0.00562341	0.00481948
VA14_R37	3	5	0.0760326	0.0539511			0.0914113	0.153073	0.0366438	0.0284446	0.0145211	0.0127644	0.00674528		0.0223872	0.2769	0.0100693		0.133321	0.110764	0.0755092
VA14_R33	3	6	0.041115	0.0333426	0.0760326		0.0571479	0.182264			0.0580764				0.0270396	0.05543			0.0500035	0.0669885	0.0231206
VA14_19	4	7	1.41124	3.92193			1.09926				3.27869	6.62217			1.037	7.11869			20.5589	21.2814
VA14_33	4	8	0.074131	0.2231	0.114895		0.0508159	0.0977237			0.144378	0.146791			>50	>50	>50		>50	>50	>50
VA14_036	4	9	0.0129718	0.0467735	0.0118577		0.0123027	0.0151008			0.0645654	0.0341979	0.0243781		3.53916	2.40215			12.9122	1.14987	1.55848
VA14_010	4	10	2.71769	6.34162	4.47198		3.09172	4.01144			7.01778	4.53837			>50	>50			>50	>50
P008_015	4	11	0.124366	0.053827	0.123737		3.89224	4.14381	9.96323		1.54206	1.89802	3.73766		2.85102	3.34734			9.55432	10.8643	9.75663
Sotrovimab	4	12	0.21096	0.131765	0.21508	0.198701	0.0887156	0.0870964	0.101111		0.0128233	0.000734514	0.106856		1.24251	1.54028	0.267178		0.135644	0.242885
P003_027	6	13	5.29176	11.1686	1.28233	3.02204	>50	>50			>50	>50	>50		>50	>50	>50		>50	>50	>50
VA14_68	8	14	2.762	1.41514			1.05879	3.85212	1.08318		6.03532	5.47268			25.8226	10.9901			47.68	9.9243
n = 14 mAbs			GM =	0.217			GM =	0.407			GM =	0.562			GM =	2.502			GM =	3.319
							Fold =	1.87558			Fold =	2.58986			Fold =	11.53			Fold =	15.2949

## Sheet: Suppl Figure 9
ID50 values
Patient 1
Sera (DPOS)	Rep 1	Rep 2	AVERAGE
11	<20	<20	<20
16	<20	10.0231	<20
27	266.686	502.343	384.514
45	221.309	238.232	229.771
52	311.172	164.816	237.994
58	712.853	1054.39	883.62
69	1415.79	1244.51	1330.15
92	453.942	480.839	467.39
Patient 4
Sera (DPOS)	Rep 1	Rep 2	AVERAGE
21	107.399	109.144	108.271
23	319.89	305.492	312.691
26	104.954	159.956	132.455
29	151.356	237.137	194.247
36	63.2412	116.95	90.0956
74	26.1216	37.1535	31.6376
165	16.6341	17.7828	<20
192	<20	18.281	<20
Patient 7
Sera (DPOS)	Rep 1	Rep 2	AVERAGE
59	10.5196	23.8232	17.1714

[truncated: 1 more sheets: Suppl Figure 11]
